# Supplementary material for: Melanoma Mediated Disruption of Brain Endothelial Barrier Integrity Is Not Prevented by the Inhibition of Matrix Metalloproteinases and Proteases
Source: Biosensors (Basel). 2022 Aug 19;12(8):660. doi: 10.3390/bios12080660 (PMC9405625; doi:10.3390/bios12080660)
Supplement: Supplementary file 1 [file biosensors-12-00660-s001.zip]

Archive with 1 entries (1 files):
- biosensors-1813649-supplementary.pdf
